# Supplementary material for: Quantification of Gut Microbiota Dysbiosis-Related Organic Acids in Human Urine Using LC-MS/MS
Source: Molecules. 2022 Aug 23;27(17):5363. doi: 10.3390/molecules27175363 (PMC9457824; doi:10.3390/molecules27175363)
Supplement: Supplementary file 1 [file molecules-27-05363-s001.zip]

Archive with 1 entries (1 files):
- molecules-1825247-supplementary.pdf
